# Supplementary material for: Contemporaneous radiations of fungi and plants linked to symbiosis
Source: Nat Commun. 2018 Dec 21;9:5451. doi: 10.1038/s41467-018-07849-9 (PMC6303338; doi:10.1038/s41467-018-07849-9)
Supplement: Supplementary file 3 — Supplementary Data 1 [file 41467_2018_7849_MOESM3_ESM.xlsx]

## Sheet: Sheet1
	atpB	rbcL	psaA	psbB	matK	rps4	trnL G1 core	rrn23	rrn16
								(cpLSU)	(cpSSU)
Rhodophyta
Cyanidioschyzon merolae	NC004799	NC004799	NC004799	NC004799	N.A.	NC004799	NC004799	NC004799	NC004799
Calliarthron tuberculosum	KC153978	KC153978	KC153978	KC153978	N.A.	KC153978	KC153978	KC153978	KC153978
Porphyra purpurea	NC000925	NC000925	NC000925	NC000925	N.A.	NC000925	NC000925	NC000925	NC000925
Cyanidium caldarium	NC001840	NC001840	NC001840	NC001840	N.A.	NC001840	NC001840	NC001840	NC001840
Chlorophyta
Picocystis salinarum	KJ746599	KJ746599	KJ746599	KJ746599	N.A.	KJ746599	KJ746599	KJ746599	KJ746599
Nephroselmis astigmatica	KJ746600	KJ746600	KJ746600	KJ746600	N.A.	KJ746600	KJ746600	KJ746600	KJ746600
Nephroselmis olivacea	AF137379	AF137379	AF137379	AF137379	N.A.	AF137379	AF137379	AF137379	AF137379
Pycnococcus provasolii	FJ493498	FJ493498	FJ493498	FJ493498	N.A.	FJ493498	FJ493498	FJ493498	FJ493498
Pyramimonas parkeae	FJ493499	FJ493499	FJ493499	FJ493499	N.A.	FJ493499	FJ493499	FJ493499	FJ493499
Monomastix sp. OKE-1	FJ493497	FJ493497	FJ493497	FJ493497	N.A.	FJ493497	FJ493497	FJ493497	FJ493497
Prasinoderma coloniale	KJ746598	KJ746598	KJ746598	KJ746598	N.A.	KJ746598	KJ746598	KJ746598	KJ746598
Micromonas sp. RCC299	FJ858267	FJ858267	FJ858267	FJ858267	N.A.	FJ858267	FJ858267	FJ858267	FJ858267
Ostreococcus tauri	CR954199	CR954199	CR954199	CR954199	N.A.	CR954199	CR954199	CR954199	CR954199
Bathycoccus prasinos	FO082259	U30275	FO082259	FO082259	N.A.	FO082259	FO082259	FO082259	FO082259
Tydemania expeditionis	LN810505	LN810505	LN810505	LN810505	N.A.	LN810505	LN810505	LN810505	LN810505
Trentepohlia annulata	KM491796	KM464712	KM464692	KM491820	N.A.	N.A.	N.A.	N.A.	N.A.
Ulvophyceae
Pedinomonas minor	FJ968740	FJ968740	FJ968740	FJ968740	N.A.	FJ968740	FJ968740	FJ968740	FJ968740
Pedinomonas tuberculata	KM462867	KM462867	KM462867	KM462867	N.A.	KM462867	KM462867	KM462867	KM462867
Oltmannsiellopsis viridis	DQ291132	DQ291132	DQ291132	DQ291132	N.A.	DQ291132	DQ291132	DQ291132	DQ291132
Chlorophyceae
Oedogonium cardiacum	EU677193	EU677193	EU677193	EU677193	N.A.	EU677193	EU677193	EU677193	EU677193
Schizomeris leibleinii	HQ700713	HQ700713	HQ700713	HQ700713	N.A.	HQ700713	HQ700713	HQ700713	HQ700713
Stigeoclonium helveticum	DQ630521	DQ630521	DQ630521	DQ630521	N.A.	DQ630521	DQ630521	DQ630521	DQ630521
Floydiella terrestris	GU196268	GU196268	GU196268	GU196268	N.A.	GU196268	GU196268	GU196268	GU196268
Acutodesmus obliquus	DQ396875	DQ396875	DQ396875	DQ396875	N.A.	DQ396875	DQ396875	DQ396875	DQ396875
Bracteacoccus minor	NC029674	NC029674	JN630520	NC029674	N.A.	NC029674	NC029674	NC029674	NC029674
Chlamydomonas reinhardtii	BK000554	BK000554	BK000554	BK000554	N.A.	BK000554	BK000554	BK000554	BK000554
Gonium pectorale	AP012494	AP012494	AP012494	AP012494	N.A.	AP012494	AP012494	AP012494	AP012494
Dunaliella salina	GQ250046	GQ250046	GQ250046	GQ250046	N.A.	GQ250046	GQ250046	GQ250046	GQ250046
Trebouxiophyceae
Parachlorella kessleri	FJ968741	FJ968741	FJ968741	FJ968741	N.A.	FJ968741	FJ968741	FJ968741	FJ968741
Chlorella variabilis	KJ718922	KJ718922	KJ718922	KJ718922	N.A.	KJ718922	KJ718922	KJ718922	KJ718922
Auxenochlorella protothecoides	KC843975	KC843975	KC843975	KC843975	N.A.	KC843975	KC843975	KC843975	KC843975
Marvania geminata	KM462888	KM462888	KM462888	KM462888	N.A.	KM462888	KM462888	KM462888	KM462888
Dicloster acuatus	KM462885	KM462885	KM462885	KM462885	N.A.	KM462885	KM462885	KM462885	KM462885
Planctonema lauterbornii	KM462880	KM462880	KM462880	KM462880	N.A.	KM462880	KM462880	KM462880	KM462880
Gloeotilopsis sterilis	KM462877	KM462877	KM462877	KM462877	N.A.	KM462877	KM462877	KM462877	KM462877
Interfilum terricola	KM462881	KM462881	KM462881	KM462881	N.A.	KM462881	KM462881	KM462881	KM462881
Ettlia pseudoalveolaris	KM462869	KM462869	KM462869	KM462869	N.A.	KM462869	KM462869	KM462869	KM462869
Myrmecia israelensis	KM462861	KM462861	KM462861	KM462861	N.A.	KM462861	KM462861	KM462861	KM462861
Neocystis brevis	KM462873	KM462873	KM462873	KM462873	N.A.	KM462873	KM462873	KM462873	KM462873
Pabia signiensis	KM462866	KM462866	KM462866	KM462866	N.A.	KM462866	KM462866	KM462866	KM462866
Trebouxia aggregata	EU123962	EU123963	EU123975	EU123964	N.A.			EU123979	EU123993
Asterochloris sp. Cgr/DA1pho v1.0	Astpho1	Astpho1	Astpho1	Astpho1	N.A.	N.A.	Astpho1	Astpho1	Astpho1
Leptosira terrestris	EF506945	EF506945	EF506945	EF506945	N.A.	EF506945	EF506945	EF506945	EF506945
Xylochloris irregularis	KM462872	KM462872	KM462872	KM462872	N.A.	KM462872	KM462872	KM462872	KM462872
Lobosphaera incisa	KM462871	KM462871	KM462871	KM462871	N.A.	KM462871	KM462871	KM462871	KM462871
Watanabea reniformis	KM462863	KM462863	KM462863	KM462863	N.A.	KM462863	KM462863	KM462863	KM462863
Botryococcus braunii	KM462884	KM462884	KM462884	KM462884	N.A.	KM462884	KM462884	KM462884	KM462884
Dictyochloropsis reticulata	KM462860	KM462860	KM462860	KM462860	N.A.	KM462860	KM462860	KM462860	KM462860
Elliptochloris bilobata	KM462887	KM462887	KM462887	KM462887	N.A.	KM462887	KM462887	KM462887	KM462887
Streptophyta
Mesostigma viride	NC002186	NC002186	NC002186	NC002186	N.A.	NC002186	NC002186	NC002186	NC002186
Chlorokybus atmophyticus	DQ422812	DQ422812	DQ422812	DQ422812	N.A.	DQ422812	DQ422812	DQ422812	DQ422812
Klebsormidium flaccidum	KJ461680	KJ461680	KJ461680	KJ461680	KJ461680	KJ461680	-
Chaetosphaeridium globosum	NC004115	NC004115	NC004115	NC004115	NC004115	NC004115	NC004115	NC004115	NC004115
Zygnema circumcarinatum	NC008117	NC008117	NC008117	NC008117	NC008117	NC008117	NC008117	NC008117	NC008117
Roya anglic	KJ461681	KJ461681	KJ461681	KJ461681	KJ461681	KJ461681	KJ461681	KJ461681	KJ461681
Chara vulgaris	DQ229107	DQ229107	DQ229107	DQ229107	DQ229107	DQ229107	DQ229107	DQ229107	DQ229107
Marchantiophytina
Haplomitrium gibbsiae	KF852066	AY608030	AB013675	HQ413015	N.A.	KF851438	AY007641	N.A.	N.A.
			(H. mnioides)	(H. hookeri)
Treubia lacunosa	HQ412995	AY507428	N.A.	HQ413014	LT963467	AY507468	KP324847	N.A.	N.A.
Blasia pusilla	DQ646047	DQ645982	N.A.	N.A.	N.A.	AY507436	AY007619	N.A.	N.A.
Marchantia polymorpha	X04465	X04465	X04465	X04465	X04465	X04465	X04465	X04465	X04465
Conocephalum conicum	DQ646015	AB056154	N.A.	N.A.	AF264664	AY688791	AF071834	N.A.	N.A.
Pellia endivifolia	JX827163	JX827163	JX827163	JX827163	JX827163	JX827163	JX827163	JX827163	JX827163
Fossombronia angulosa	AY507353	AY507398	HF585107	HF585119	HF585128	AY507440	AY507527	N.A.	N.A.
Aneura mirabilis	NC010359	NC010359	NC010359	NC010359	NC010359	NC010359	NC010359	NC010359	NC010359
Frullania dilatata	DQ646041	AM384881	N.A.	N.A.	N.A.	N.A.	KC918782	N.A.	N.A.
							(F. tamarisci)
Porella platyphylla	DQ646040	EF547189	N.A.	N.A.	AY168655	AY462387	AY007637	N.A.	N.A.
	(P. pinnata)
Ptilidium pulcherrimum	HM222519	HM222519	HM222519	HM222519	HM222519	HM222519	HM222519	HM222519	HM222519
Herbertus stramineus	AY607903	KC250516	N.A.	N.A.	JN113493	KF851457	DQ293985	N.A.	N.A.
	(H. sakurai)
Plagiochila asplenoides	DQ646035	AY149839	N.A.	N.A.	LT963468	JX308605	AY149858	N.A.	N.A.
	(P. porelloides)
Jungermannia exsertifolia	KF942425	KF943592	N.A.	N.A.	N.A.	KF943503	AY453774	N.A.	N.A.
							(J. exsertifolia)
Scapania undulata	DQ646032	AY149840	N.A.	GU295889	N.A.	AY462392	AY453783	N.A.	N.A.
	(S. nemorea)			(S. bolanderi)
Bryophytina
Sphagnum palustre	JX241538	AF231887	HF585109	HF585120	KM603502	JX241483	AY327835	N.A.	N.A.
			(S. fallax)	(S. fallax)
Takakia lepidozioides	AB299142	AB299142	N.A.	GU295891	LN828294	AB299142	AB299142	AB299142	AB299142
				(T. ceratophylla)
Tetraphis pellucida	KJ817846	KJ817846	KJ817846	KJ817846	KJ817846	KJ817846	AF478296	KJ817846	KJ817846
							(T. geniculata)
Atrichum undulatum	JX241535	AB917062	N.A.	GU295894	LN828297	KP881848	AF071832	N.A.	N.A.
				(A. selwynii)
Buxbaumia aphylla	DQ646056	GQ368610	N.A.	GU295895	LN828303	AY137677	AF478299	N.A.	N.A.
Gigapsermum	JN089220	AF231064	N.A.	N.A.	LN828309	JN088984	AF229907	N.A.	N.A.
Physcomitrella patens	NC005087	NC005087	NC005087	NC005087	NC005087	NC005087	NC005087	NC005087	NC005087
Catoscopium	N.A.	AB914712	N.A.	N.A.	LN828338	AB914711	EU186545	N.A.	N.A.
Racomitrium lanuginosum	N.A.	GU809016	N.A.	N.A.	LN828320	AJ553982	GU808862	N.A.	N.A.
Syntrichia ruralis	FJ546412	FJ546412	FJ546412	FJ546412	FJ546412	FJ546412	FJ546412	FJ546412	FJ546412
Timmia austriaca	JN162142	AF491014	N.A.	JN162212	LN828305	JN088997	EU186543	N.A.	N.A.
						(T. norvegica)
Tetraplodon mnioides	JX241544	AY312937	N.A.	JN162223	N.A.	AY499645	AY501417	JX241589	JX241609
	(T. fuegianus)	(T. fuegianus)		(T. fuegianus)				(T. fuegianus)	(T. fuegianus)
Orthotrichum rogeri	KP119739	KP119739	KP119739	KP119739	KP119739	KP119739	KP119739	KP119739	KP119739
Bartramia rosamrosiae	HF585105	AY312926	HF585110	JN162222	HF585131	HF536644	HF536644	N.A.	N.A.
				(B. pomiformis)		(B. stricta)	(B. stricta)
Brachythecium rutabulum	DQ646085	DQ645997	HF585111	HF585121	HF585132	AF023818	GQ428066	N.A.	N.A.
Sanionia uncinata	KM111545	KM111545	KM111545	KM111545	KM111545	KM111545	KM111545	KM111545	KM111545
Hypnum cupressiforme	GQ497618	AB039674	N.A.	JN162232	AB742513	AM990398	AM990398	N.A.	N.A.
				(H. circinale)	(H. plumaeforme)
Anthocerotophytina
Leiosporoceros dussii	GQ497601	AY619652	N.A.	HQ413019	KF482228	KP238712	N.A.	N.A.	N.A.
Anthoceros formosae	NC004543	NC004543	NC004543	NC004543	NC004543	NC004543	NC004543	NC004543	NC004543
Nothoceros aenigmaticus	NC020259	NC020259	NC020259	NC020259	NC020259	NC020259	NC020259	NC020259	NC020259
Lycopodiophytina
Huperzia lucidula	AY660566	AY660566	AY660566	AY660566	AY660566	AY660566	AY660566	AY660566	AY660566
Isoëtes flaccida	GU191333	GU191333	GU191333	GU191333	GU191333	GU191333	GU191333	GU191333	GU191333
Selaginella moellendorffii	FJ755183	FJ755183	FJ755183	FJ755183	FJ755183	FJ755183	FJ755183	FJ755183	FJ755183
Monilophytina
Psilotum nudum	KC117179	KC117179	KC117179	KC117179	KC117179	KC117179	KC117179	KC117179	KC117179
Ophioglossum californicum	KC117178	KC117178	KC117178	KC117178	KC117178	KC117178	KC117178	KC117178	KC117178
Angiopteris evecta	DQ821119	DQ821119	DQ821119	DQ821119	DQ821119	DQ821119	DQ821119	DQ821119	DQ821119
Equisetum arvense	GU191334	GU191334	GU191334	GU191334	GU191334	GU191334	GU191334	GU191334	GU191334
Equisetum hyemale	KC117177	KC117177	KC117177	KC117177	KC117177	KC117177	KC117177	KC117177	KC117177
Osmundastrum cinnamomeum	KF225592	KF225592	KF225592	KF225592	KF225592	KF225592	KF225592	KF225592	KF225592
Lygodium japonicum	KC536645	KC536645	KC536645	KC536645	KC536645	KC536645	KC536645	KC536645	KC536645
Gleichenia japonica	AF313550	U05624	N.A.	N.A.	HM021798	AF313599	AY651838	N.A.	N.A.
	(G. dicarpa)					(G. dicarpa)	(G. dicarpa)
Diplopterygium glaucum	NC024158	NC024158	NC024158	NC024158	NC024158	NC024158	NC024158	NC024158	NC024158
Hymenophyllum tunbrigense	EF463469	AB496576	N.A.	EU552822	JF303898	AY775420	KF113295	N.A.	N.A.
				(H. hirsutum)	(H. polyanthos)	(H. javanicum)	(H. javanicum)
Marsilea crenata	KC536646	KC536646	KC536646	KC536646	KC536646	KC536646	KC536646	KC536646	KC536646
Alsophila spinulosa	NC012818	NC012818	NC012818	NC012818	NC012818	NC012818	NC012818	NC012818	NC012818
Cyathea australis	LT963783	LT963783	LT963783	LT963783	LT963783	AM176475	AJ505930	LT963783	LT963783
							(C. pectinata)
Plagiogyria glauca	KP136831	KP136831	KP136831	KP136831	JF303911	KP136831	KP136831	KP136831	KP136831
					(P. euphlebia)
Pteridium aquilinum	HM535629	HM535629	HM535629	HM535629	HM535629	HM535629	HM535629	HM535629	HM535629
Myriopteris lindheimeri	HM778032	HM778032	HM778032	HM778032	HM778032	HM778032	HM778032	HM778032	HM778032
Adiantum capillus-veneris	AY178864	AY178864	AY178864	AY178864	AY178864	AY178864	AY178864	AY178864	AY178864
Ceratopteris richardii	KM052729	KM052729	KM052729	KM052729	KM052729	KM052729	KM052729	KM052729	KM052729
Dipteris conjugata	KP136829	KP136829	KP136829	EU552820	N.A.	KP136829	KP136829	KP136829	KP136829
Cystopteris protrusa	KP136830	KP136830	KP136830	KP136830	KP136830	KP136830	KP136830	KP136830	KP136830
Asplenium nidus	EF463336	AB013238	N.A.	AJ347885	N.A.	N.A.	KP835367	DQ629313	N.A.
Dicksonia antarctica	U93829	HM021802	N.A.	EU552818	HM021802	AF313596	AM410355	KJ569698	KJ569698
Mankyua chejuensis	JF343520	JF343520	JF343520	JF343520	JF343520	JF343520	JF343520	JF343520	JF343520
Spermatophytina
Gymnosperms
Wollemia nobilis	KP259800	KP259800	KP259800	KP259800	KP259800	KP259800	KP259800	KP259800	KP259800
Welwitschia mirabilis	NC010654	NC010654	NC010654	NC010654	NC010654	NC010654	NC010654	NC010654	NC010654
Ephedra equisetina	NC011954	NC011954	NC011954	NC011954	NC011954	NC011954	NC011954	NC011954	NC011954
Gnetum montanum	NC021438	NC021438	NC021438	NC021438	NC021438	NC021438	NC021438	NC021438	NC021438
Gnetum gnemon	KP099649	KP099649	KP099649	KP099649	KP099649	KP099649	KP099649	KP099649	KP099649
Cycas taitungensis	AP009339	AP009339	AP009339	AP009339	AP009339	AP009339	AP009339	AP009339	AP009339
Cycas revoluta	JN867588	JN867588	JN867588	JN867588	JN867588	JN867588	JN867588	JN867588	JN867588
Encephalartos lehmannii	LC049336	LC049336	LC049336	LC049336	LC049336	LC049336	LC049336	LC049336	LC049336
Lepidozamia peroffskyana	LC049207	LC049207	LC049207	LC049207	LC049207	LC049207	LC049207	LC049207	LC049207
Zamia furfuracea	JX416857	JX416857	JX416857	JX416857	JX416857	JX416857	JX416857	JX416857	JX416857
Dioon spinulosum	LC049070	LC049070	LC049070	LC049070	LC049070	LC049070	LC049070	LC049070	LC049070
Ginkgo biloba	AB684440	AB684440	AB684440	AB684440	AB684440	AB684440	AB684440	AB684440	AB684440
Abies koreana	KP742350	KP742350	KP742350	KP742350	KP742350	KP742350	KP742350	KP742350	KP742350
Cedrus deodara	AB480043	AB480043	AB480043	AB480043	AB480043	AB480043	AB480043	AB480043	AB480043
Picea abies	HF937082	HF937082	HF937082	HF937082	HF937082	HF937082	HF937082	HF937082	HF937082
Pinus thunbergii	D17510	D17510	D17510	D17510	D17510	D17510	D17510	D17510	D17510
Larix decidua	AB501189	AB501189	AB501189	AB501189	AB501189	AB501189	AB501189	AB501189	AB501189
Araucaria muelleri	KM678419	KM678419	KM678419	KM678419	KM678419	KM678419	AY145322	KM678419	KM678419
							(A. araucana)
Phyllocladus trichomanoides	AJ621931	AB027315	AJ344293	AJ347877	AF456376	AY188258	AY083117	N.A.	N.A.
						(P. aspleniifolius)	(P. aspleniifolius)
Podocarpus lambertii	KJ010812	KJ010812	KJ010812	KJ010812	KJ010812	KJ010812	KJ010812	KJ010812	KJ010812
Taxus mairei	KJ123824	KJ123824	KJ123824	KJ123824	KJ123824	KJ123824	KJ123824	KJ123824	KJ123824
Torreya californica	AJ621934	AB027317	AF180025	AF222706	AB030137	DQ478804	KJ589069	N.A.	DQ478782
		(T. nucifera)			(T. nucifera)				(T. nucifera)
Cryptomeria japonica	AP010967	AP010967	AP010967	AP010967	AP010967	AP010967	AP010967	AP010967	AP010967
Cupressus sempervirens	KP099643	KP099643	KP099643	KP099643	KP099643	KP099643	KP099643	KP099643	KP099643
Hesperocyparis arizonica	AJ621925	L12571	AJ344291	AJ347875	AF152188	HM024371	HM024539	KP099644	KP099644
Juniperus bermudiana	KF866297	KF866297	KF866297	KF866297	KF866297	KF866297	KF866297	KF866297	KF866297
Metasequoia glyptostroboides	KR061358	KR061358	KR061358	KR061358	KR061358	KR061358	KR061358	KR061358	KR061358
Sequoia sempervirens	AJ621927	L25755	AF180012	AJ347882	AF152209	AY188266	AB030051	N.A.	EU161555
Taiwania flousiana	KC427274	KC427274	KC427274	KC427274	KC427274	KC427274	KC427274	KC427274	KC427274
Angiosperms
Amborella trichopoda	AJ506156	AJ506156	AJ506156	AJ506156	AJ506156	AJ506156	AJ506156	AJ506156	AJ506156
Brasenia schreberi	AJ235418	M77031	GU902260	N.A.	AY779187	JF268431	AY145329	N.A.	N.A.
Nuphar advena	DQ354691	DQ354691	DQ354691	DQ354691	DQ354691	DQ354691	DQ354691	DQ354691	DQ354691
Nymphaea alba	AJ627251	AJ627251	AJ627251	AJ627251	AJ627251	AJ627251	AJ627251	AJ627251	AJ627251
Austrobaileya scandens	AF092107	L12632	AJ344264	AJ347849	DQ185523	AF313613	AY145326	N.A.	N.A.
Illicium oligandrum	EF380354	EF380354	EF380354	EF380354	EF380354	EF380354	EF380354	EF380354	EF380354
Schisandra chinensis	AF239790	AF238061	GU902262	AY007470	AF543750	JF268462	DQ342262	N.A.	N.A.
					(S. rubiflora)	(S. glabra)
Chloranthus spicatus	EF380352	EF380352	EF380352	EF380352	EF380352	EF380352	EF380352	EF380352	EF380352
Eupomatia bennettii	AJ235473	L12644	AJ344271	AJ347855	DQ401341	JF268442	KF586705	N.A.	N.A.
			(E. laurina)	(E. laurina)
Liriodendron tulipifera	DQ899947	DQ899947	DQ899947	DQ899947	DQ899947	DQ899947	DQ899947	DQ899947	DQ899947
Magnolia tripetala	KJ408574	KJ408574	KJ408574	KJ408574	KJ408574	KJ408574	KJ408574	KJ408574	KJ408574
Calycanthus floridus	NC004993	NC004993	NC004993	NC004993	NC004993	NC004993	NC004993	NC004993	NC004993
Persea americana	AJ621920	X54347	AJ344282	AJ347866	AJ247179	N.A.	KF586695	N.A.	N.A.
Hedycarya arborea	AJ235490	L12648	AJ344273	AJ347857 (H. angustifolia)	AM396509	JF268446	AM397149	N.A.	N.A.
			(H. angustifolia)
Canella winterana	AJ235424	AY572265	GU902264	C. sp.GU902270	AF543731	N.A.	AY145348	N.A.	N.A.
Drimys granadensis	DQ887676	DQ887676	DQ887676	DQ887676	DQ887676	DQ887676	DQ887676	DQ887676	DQ887676
Asarum canadense	U86383	L14290	AJ344263	AJ347848 (A. caudatum)	DQ532034	N.A.	KJ888603	N.A.	N.A.
			(A. caudatum)		(A. caudatum)
Piper kadsura	KT223569	KT223569	KT223569	KT223569	KT223569	KT223569	KT223569	KT223569	KT223569
Piper cenocladum	DQ887677	DQ887677	DQ887677	DQ887677	DQ887677	DQ887677	DQ887677	DQ887677	DQ887677
Saururus cernuus	AF093398	L14294	AJ344284	AJ347868	L AF543749	JF268461	AY145343	HQ664635	HQ664635
Acorus calamus	AJ879453	AJ879453	AJ879453	AJ879453	AJ879453	AJ879453	AJ879453	AJ879453	AJ879453
Spathiphyllum wallisii	AJ235606	AJ235807	AJ344286	AJ347870	AM920559	N.A.	AY054738	N.A.	N.A.
Lilium longiflorum	KC968977	KC968977	KC968977	KC968977	KC968977	KC968977	KC968977	KC968977	KC968977
Serenoa repens	AJ621817	AJ621936	AJ344285	AJ347869	AM114585	N.A.	AB522076	N.A.	N.A.
Oryza sativa	X15901	X15901	X15901	X15901	X15901	X15901	X15901	X15901	X15901
Zea mays	X86563	X86563	X86563	X86563	X86563	X86563	X86563	X86563	X86563
Ceratophyllum demersum	EF614270	EF614270	EF614270	EF614270	EF614270	EF614270	EF614270	EF614270	EF614270
Dicentra eximia	KM364722	L37917	HF585114	HF585124	DQ182345	N.A.	AY145361	N.A.	N.A.
	(D. formosa)
Cocculus trilobus	AF197614	L12642	AJ344268	AJ347852	AF542588	N.A.	EF143892	N.A.	N.A.
			(C. laurifolius)	(C. laurifolius)	(C. laurifolius)
Ranunculus macranthus	NC008796	NC008796	NC008796	NC008796	NC008796	NC008796	NC008796	NC008796	NC008796
Nelumbo nucifera	KM655836	KM655836	KM655836	KM655836	KM655836	KM655836	KM655836	KM655836	KM655836
Nelumbo lutea	JQ336992	JQ336992	JQ336992	JQ336992	JQ336992	JQ336992	JQ336992	JQ336992	JQ336992
Platanus occidentalis	DQ923116	DQ923116	DQ923116	DQ923116	DQ923116	DQ923116	DQ923116	DQ923116	DQ923116
Grevillea banksii	AF060434	AF193973	HF585115	HF585125	AF542583	N.A.	FJ626569	N.A.	N.A.
	(G. baileyana)	(G. baileyana)					(G. robusta)
Pachysandra procumbens	AF092111	AF093718	AJ344281	AJ347865	AF542581	AY188234	AM397167	N.A.	N.A.
			(P. terminalis)	(P. terminalis)	(P. terminalis)		(P. terminalis)
Gunnera hamiltonii	AF093374	AF093724	GU902266	GU902272	AM396506	EU002325	AB248588	HQ664604	HQ664604
			(G. spec.)		(G. tinctoria)		(G. magellanica)	(G. manicata)	(G. manicata)
Myrothamnus moschata	AF093386	AF060707	HF585116	HF585126	AF542591	N.A.	AY651845	HQ664624	HQ664624
	(M. flabellifolius)	(M. flabellifolius)
Liquidambar styraciflua	AF092104	AF061997	AJ344276	AJ347860	AF015652	EF207545	EF138659	N.A.	N.A.
Vitis vinifera	AB856291	AB856291	AB856291	AB856291	AB856291	AB856291	AB856291	AB856291	AB856291
Erodium chrysanthum	KJ701602	KJ701602	KJ701602	KJ701602	KJ701602	KJ701602	KJ701602	KJ701602	KJ701602
Acer buergerianum	KF753631	KF753631	KF753631	KF753631	KF753631	KF753631	KF753631	KF753631	KF753631
Tarenaya hassleriana	AF209565	M95755	AJ344274	I. arborea AJ347858	AY491649	N.A.	N.A.	N.A.	N.A.
			(Isomeris arborea)
Arabidopsis thaliana	AP000423	AP000423	AP000423	AP000423	AP000423	AP000423	AP000423	AP000423	AP000423
Pisum sativum	KJ806203	KJ806203	KJ806203	KJ806203	KJ806203	KJ806203	KJ806203	KJ806203	KJ806203
Fagus grandifolia	AJ621919	AY263936	AJ344272	AJ347856	AB046505	N.A.	AB066497	N.A.	N.A.
					(F. japonica)
Carya glabra	AF209555	L12637	AJ344266	AJ347851	KF201327	N.A.	AY147074	N.A.	N.A.
			(C. mexicana)	(C. mexicana)			(C. ovata)
Enkianthus chinensis	AJ621818	L12616	AJ344270	AJ347854	JF953672	N.A.	FJ357294	N.A.	N.A.
		(E. campanulatus)
Nicotiana tabacum	Z00044	Z00044	Z00044	Z00044	Z00044	Z00044	Z00044	Z00044	Z00044
